# Supplementary material for: Case Report: Chanarin-Dorfman Syndrome: A Novel Homozygous Mutation in ABHD5 Gene in a Chinese Case and Genotype-Phenotype Correlation Analysis
Source: Front Genet. 2022 Mar 28;13:847321. doi: 10.3389/fgene.2022.847321 (PMC8996135; doi:10.3389/fgene.2022.847321)
Supplement: Supplementary file 1 [file Table1.xlsx]

## Sheet: Sheet1
Amino acid changes	Mutation type	Gender	Age of presentation (y)	Origin	Clinical symptoms	References
p.E7K	homozygous	F	5	Morocco	ichthyosis	Lefèvre et al
		F	8	Morocco	ichthyosis
p.G14*/abolish the canonical acceptor site of exon 4	compound heterozygous	M	26	China	ichthyosis, ectropion and cheilitis	Jiang et al[5]
p. L35X	homozygous	F	16	France	ichthyosis, hepatomegaly, ectropion, strabismus, alopecia	Lefèvre et al
p.S17fsX1	homozygous	F	2	Turkey	ichthyosis, steatohepatitis, mild ectropion	Cakir et al
		F	42	Italy	ichthyosis, fatty liver	Redaelli et al
		F	3	Morocco	ichthyosis, moderate elevation of transaminases	Huigen et al
IVS3-2A>G	homozygous	F	2	Algeria	ichthyosis, small ears	Lefèvre et al
		F	8	Algeria	ichthyosis, small ears
p.Y50X/p.S73A	compound heterozygous	F	28	Turkey	ichthyosis, hepatosteatosis, ectropion-cataract/hearing loss	Emre et al
		F	17	Turkey	ichthyosis, hepatosteatosis, ectropion/hearing loss
p.I72T	homozygous	M	62	Japan	ichthyosis, hepatic hypertrophy, fatty liver	Ujihara et al[17]
p.G87V/p.T2444NfsTer10	compound heterozygous	M	4	India	ichthyosis, hepatomegaly with fatty liver	Dabas et al[6]
p.C99X	homozygous	F	2.5	India	ichthyosis, fatty liver with mild splenomegaly, central hypotonia	Gupta et al
p.S115G	homozygous	F	7	Turkey	ichthyosis, hepatomegaly, mental and growth retardation, cataract, nystagmus, deafness	Incecık et al[11]
		F	1.5	Turkey	ichthyosis, fatty liver	Selma et al
p.Q130P	homozygous	F	16	Algeria	ichthyosis, sensory deafness, mental retardation	Lefèvre et al
p.W138X	homozygous	F	7.5	Turkey	ichthyosis, hepatomegaly, mild splenomegaly	Unlusoy et al
p.L154R	homozygous	F	30	China	ichthyosis, ptosis, extropion, fatty liver	Tang et al
p.R234X	homozygous	M	1.5	Austria	ichthyosis, hepatomegaly, asthma	Pike et al
c.506-3C > G	homozygous	M	1.5	India	ichthyosis, hepatomegaly, strabismus	Srinivasaraghavan et al
premature termination of translation 10 amino acids downstream	homozygous	F	0.5	Israel	ichthyosis	Samuelov et al
IVS4-1G>A	homozygous	F	67	Italy	ichthyosis, hepatomegaly, hepatic steatosis, myopathy	Gaeta et al
		M	2	Italy	ichthyosis, hepatomegaly, ectropion, cataract	Bruno et al
p.R184X	homozygous	M	16	Japan	ichthyosis, fatty liver, small ears, mental retardation	Akiyama et al
		F	14	Italy	ichthyosis, hepatomegaly, steathorrea	Bruno et al
		M	6	Italy	ichthyosis, hepatomegaly, steathorrea
		F	6	Italy	ichthyosis, hepatomegaly
p.L187Qfs*13	homozygous	M	2.5	Iran	ichthyosis, fatty liver	Nakhaei et al
		M	2.5	Iran	ichthyosis, fatty liver
p.R199Qfs*11	homozygous	F	1.5	Turkey	ichthyosis, hepatomegaly, abdominal distension	Demir et al
		M	18	Turkey	ichthyosis, hepatomegaly and cataracts	Niculescu et al
p.N209X	homozygous	M	16	Turkey	ichthyosis, hepatomegaly, small ears, strabismus, growth retardation	Lefèvre et al
		F	21	Turkey	ichthyosis, liver steatosis, small ears
		M	17	Turkey	ichthyosis, hepato-/splenomegaly, liver steatosis, small ears
		M	7	Turkey	ichthyosis, hepatomegaly	Emre et al
		M	1.5	Turkey	ichthyosis, hepatomegaly
		F	2	Turkey	ichthyosis, hepatomegaly
		M	1.5	Turkey	ichthyosis, hepatomegaly
		F	26	Turkey	ichthyosis, steatohepatitis and liver cirrhosis	Cakmak et al
		F	19	Turkey	ichthyosis, steatohepatitis and liver cirrhosis
		F	9	Turkey	ichthyosis, hepatomegaly, cataract, growth retardation, and sensorineural hearing loss	Camlar et al
		M	11	Turkey	ichthyosis, hepatomegaly, cataract, growth retardation, and sensorineural hearing loss
		M	40	Spain	ichthyosis, fatty liver, astigmatism and cataract	Gomez-Moyano et al
		M	39	Spain	ichthyosis, cirrhosis
		F	35	Spain	ichthyosis, fatty liver, myopathy, bilateral extropion, hearing loss
		M	2	Turkey	ichthyosis, cataract, hepatomegaly	Huigen et al
		M	3	Turkey	ichthyosis, hepatomegaly, ptosis, ectropion	Nur et al[14]
		F	1	Turkey	ichthyosis, hepatomegaly, ptosis, ectropion
		M	23	Turkey	ichthyosis, hepatomegaly, ptosis, ectropion
		M	12	Turkey	ichthyosis, ptosis, ectropion
		F	7	Turkey	ichthyosis, moderate elevation of transaminases	Barnerias et al
		M	8	Turkey	ichthyosis, ectropion, hepatosteatosis and hepatomegaly, myopathy	Durdu et al
		F	44	Turkey	ichthyosis, ectropion, hypertriglyceridemia,hepatomegaly and hepatosteatosis
		M	44	Turkey	ichthyosis, ectropion, hypertriglyceridemia,hepatomegaly and hepatosteatosis
		F	5	Turkey	ichthyosis, hepatomegaly and hepatosteatosis, myopathy
		M	42	Turkey	ichthyosis, hepatic steatosis and myopathy	Tavian et al[4]
		M	22	Turkey	ichthyosis, hepatic steatosis and myopathy, periodontitis and periodontal recession
c.616-647delInsGGG/p.R312X	compound heterozygous	M	4	Spain	ichthyosis, mild hepatic and splenic enlargement	Pujol et al
p.V225Cfs	homozygous	F	8	Italy	ichthyosis, hepatomegaly	Bruno et al
p.234X/p.H82R	compound heterozygous	M	42	France	ichthyosis, muscle weakness and myalgias	Schleinitz et al
p.R234X	homozygous	M	1	Egypt	ichthyosis, fatty liver	Redaelli et al
p.R234X/p.R280X	compound heterozygous	F	9	China	ichthyosis	Takeichi et al[12]
p.Y250D	homozygous	M	10	Lebanon	ichthyosis, sensorineural hearing loss, hypohidrosis and short stature	Al-Hage et al[7]
p.H251P	homozygous	F	7	India	ichthyosis, developmental delay, cirrhosis, ectropion	Srinavasan et al
		M	17	India	ichthyosis, kidney involvement, short stature, hepatosteatosis, sensorineural deafness, mild mental retardation, cataract	Verma et al
skipping of exon 5 or generation of aberrant donor splice sites	homozygous	F	1.5	India	ichthyosis, cirrhosis, hepatic steatosis	Tamhankar et al[16]
p.S258RfsX21	homozygous	F	16	Tunisia	ichthyosis	Lefèvre et al
		M	18	Tunisia	ichthyosis, hepatomegaly, liver steatosis,bilateral cataract, mild deafness, growth retardation
		M	36	Tunisia	ichthyosis, fatty liver	Sugiura et al
		F	30	Tunisia	ichthyosis, sensorineural hearing impairment, hepatomegaly, steatosis	Louhichi et al[9]
		F	42	Tunisia	ichthyosis, sensorineural hearing impairment, enlarged thyroid, hepatomegaly, steatosis, poorly differenciated kidney
		M	30	Tunisia	ichthyosis, sensorineural hearing impairment, enlarged thyroid, hepatomegaly, steatosis, poorly differenciated kidney
		M	37	Tunisia	ichthyosis
		M	58	Tunisia	ichthyosis, sensorineural hearing impairment
		M	48	Tunisia	ichthyosis
		M	40	Tunisia	ichthyosis, hepatomegaly, steatosis, poorly differenciated kidney
		M	26	Tunisia	ichthyosis, sensorineural hearing impairment, enlarged thyroid, hepatomegaly, steatosis
		M	14	Tunisia	ichthyosis, sensorineural hearing impairment, hepatomegaly, steatosis
		M	52	Tunisia	ichthyosis, sensorineural hearing impairment, hepatomegaly, steatosis
		F	30	Tunisia	ichthyosis, hepatomegaly, steatosis, splenomegaly, enlarged kidney
		F	9	Tunisia	ichthyosis, sensorineural hearing impairment, hepatomegaly, steatosis
		F	23	Tunisia	ichthyosis
		M	0.5	Tunisia	ichthyosis
		F	0.5	Tunisia	ichthyosis
p.E260K	homozygous	F	11	Turkey	ichthyosis, hepatomegaly, ectropion, alopecia	Lefèvre et al
p.G271R	homozygous	M	29	Italy	ichthyosis, hyperlipidemia,hepatomegaly	Eskiocak et al[10]
p.R280X	homozygous	M	32	China	ichthyosis, demyelinating polyneuropathy, hearing impairment and mild liver steatosis	Jiang et al[5]
p.I300X	homozygous	M	9	Greece	ichthyosis, hepatomegaly	Redaelli et al
p.[I300X]+[G221VfsX9]	compound heterozygous	M	8	Greece	ichthyosis, hepatomegaly	Redaelli et al
		M	6	Greece	ichthyosis, hepatomegaly
p.R312Tfs*45	homozygous	M	29	China	ichthyosis, elevated transaminase levels, mild sensorineural hearing loss in both ears and fatty liver	Liu et al
p.R312X	homozygous	F	14	Israel	ichthyosis, liver cirrhosis, hearing impairment	Elitzur et al
p.A321VfsX10	homozygous	M	12	Palestine	ichthyosis	Redaelli et al
		M	13	Palestine	ichthyosis
		F	2	Palestine	ichthyosis, hepatomegaly	Israeli et al[20]
p.S33X	homozygous	M	16	Algeria	ichthyosis, ectropion, small ears, mental retardation	Lefèvre et al
		M	41	Italy	ichthyosis, hepatomegaly, ectropion, steathorrea	Bruno et al
p.S33X/p.R297X	compound heterozygous	F	5	Italy	ichthyosis, hepatomegaly	Bruno et al
p. E336X	homozygous	M	9	Afghanistan	ichthyosis, cirrhosis, hepatosplenomegaly	Aggarwal et al[15]
		F	2.5	Afghanistan	ichthyosis, cirrhosis, hepatosplenomegaly
		M	12	Afghanistan	ichthyosis, cirrhosis
g.43728907_43732862de	homozygous	M	5	Brazil	ichthyosis, steatohepatitis, acute otitis media, conductive hearing loss	Missaglia et al
skipping of both exon 5 and 6	homozygous	M	10	Turkey	ichthyosis, hepatomegaly	Badeloe et al
alternative splicing of intron 1 pre-mRNA	homozygous	F	40	Italy	ichthyosis, cirrhosis, neurosensorial deafness, cataracts	Ronchetti et al
deletes the promoter region of ABHD5	homozygous	M	16	Morocco	ichthyosis, steatohepatitis	Roussel et al
